# Supplementary material for: Deceased Kidney Donor Biomarkers: Relationship between Delayed Kidney Function and Graft Function Three Years after Transplantation
Source: Diagnostics (Basel). 2024 Mar 28;14(7):717. doi: 10.3390/diagnostics14070717 (PMC11011901; doi:10.3390/diagnostics14070717)
Supplement: Supplementary file 1 [file diagnostics-14-00717-s001.zip]

Archive with 1 entries (1 files):
- diagnostics-2870844-supplementary.pdf
